# Supplementary material for: OCT-Based Morphological Classification of Healed Coronary Plaques: Insights from Imaging of Fresh Thrombi at Different Stages of Healing and Implications for Post-Stenting Edge Dissections
Source: Medicina (Kaunas). 2025 Aug 10;61(8):1440. doi: 10.3390/medicina61081440 (PMC12387862; doi:10.3390/medicina61081440)
Supplement: Supplementary file 1 [file medicina-61-01440-s001.zip]

Archive with 1 entries (1 files):
- medicina-3757645-supplementary.pdf
